# Supplementary material for: Cluster analysis identifies long COVID subtypes in Belgian patients
Source: Biol Methods Protoc. 2024 Oct 9;9(1):bpae076. doi: 10.1093/biomethods/bpae076 (PMC11522879; doi:10.1093/biomethods/bpae076)
Supplement: bpae076_Supplementary_Data [file bpae076_supplementary_data.zip]

Archive with 5 entries (5 files):
- modalite_ana_mixte.R
- S4_Table.docx
- S1_Table.docx
- S3_Table.docx
- S2_Table.docx
