# Supplementary material for: Cluster analysis identifies long COVID subtypes in Belgian patients
Source: Biol Methods Protoc. 2024 Oct 9;9(1):bpae076. doi: 10.1093/biomethods/bpae076 (PMC11522879; doi:10.1093/biomethods/bpae076)
Supplement: bpae076_Supplementary_Data [file bpae076_supplementary_data.zip › modalite_ana_mixte.R]

####Analyses mixtes long covid à l'inclusion dans l'étude et cluster####
#Charger les librairies----
library(FactoMineR)
library(Factoshiny)
library(tidyverse)
library(missMDA)
library(labelled)
library(explor)
library(factoextra)
library(FactoInvestigate)
library(openxlsx)
library(readr)
library(questionr)

#Importer la bdd-----
library(readxl)
Longcov <- read_excel("C:/Users/Mfout/OneDrive/Bureau/STAGE ET MEMO/Analyses/Covid/Longcov.xlsx")
View(Longcov)
look_for(Longcov)
d1<- as.data.frame(unclass(Longcov),
                   stringsAsFactors = TRUE)
look_for(d1)
#Modifier les modalités----

d1$typ <-
  d1$typ |>
  fct_recode("Persistent" = "Persistant", "Post-viral" = "Sd post-covid")
freq(d1$typ)

#Créer le dataframe----
d3<-d1|>
  select(conc_t2, memo_t2,phas_t2, somm_t2, hum_t2,fatig_t2,
         dyspn_t2, ceph_t2, dysaut_t2,myalg_t2, dlr_art_t2,
         pares_t2,tr_dig_t2,dlr_tho_t2, palpit_t2, vis_t2,
         effort_t2,audit_t2,vertig_t2,gout_t2,odor_t2,
         anx_depr_factor,crp,ast,alt,ldl,hdl,lymph,neut,plaq,ferr,glyc,creat,ca,genre,ageaucovid_rec,vag,typ)
look_for(d3)
d3$alt<-as.numeric(d3$alt)
look_for(d3)


#Imputation des données et analyse mixte----
nb1<- estim_ncpFAMD(d3)
complet1<- imputeFAMD(d3, ncp = 2)
res.famd1<-FAMD(complet1$completeObs, ncp= Inf, sup.var = 35:38)


#Les valeurs propres

eig.val <- get_eigenvalue(res.famd1)
#20 dimensions conservent 80,25% de l'information mais 12 dimensions ont des valeurs propres >1
fviz_screeplot (res.famd1, ncp=12 , addlabels = FALSE,ylim = c (0, 12))
# composantes principales retenir : 100%/38 = 2,63%
# Toutes les composantes principales qui concentrent plus d'information que les
# variables de départ : Pourcentage de variance > (100% / nombre de variables)

# Contribution totale aux composantes principales retenues
fviz_contrib(res.famd1, choice = "var", axes = 1:2, top = 12)

#Visualiser le nuage des individus----
plot.FAMD(res.famd1, invisible = c("var","quali.sup"), label='none')

#Nuage des modalités actives
plot.FAMD(res.famd1, invisible=c("ind","quali.sup"), label = "none", cex=0.7)
#Nuage des modalités supplémentaires
plot.FAMD(res.famd1, invisible = c("ind","var"), cex=0.7)
#Nuage des modalités actives et supplémentaires
plot.FAMD(res.famd1, invisible="ind", cex=0.7)


summary(res.famd1)
#Coefficient de correlation entre chacune des variables et les 2 premières composantes principales----
round(res.famd1$var$coord[,1:2],2)
#Décomposition de la variabilité par axe----
round(res.famd1$eig,2)
#Distance des individus au centre du nuage----
round(res.famd1$ind$dist,2)
#Contribution des individus à la construction des axes----
round(res.famd1$ind$contrib[,1:2],2)
####Il faut enlever la ligne 67 car contribue à 17,22 à la construction du premier axe et 12,66 pour le second axe----

#Contribution des variables à la construction des axes----
round(res.famd1$var$contrib[,1:2],2)


#Construire le graphe des individus en coloriant en fonction du type de long covid----
plot(res.famd1, cex=0.7, habillage = 38)
#En fonction de la vague
plot(res.famd1, cex=0.7, habillage=37)
#Construire le graphe des variables sur le premier plan----
plot(res.famd1, choix="var")
#Caractériser les axes pour les variables quanti et les modalités qualitatives----
dimdesc(res.famd1,proba=1e-5)

#Construire des ellipses de confiance----


#Réaliser la classification----

# Etape 1 : Clustering hiérarchique sans consolidation en conservant toute l'information disponible
res.hcpc1<-HCPC(res.famd1, consol=FALSE)

# Etape 2 : Clustering hiérarchique avec consolidation en conservant toute l'information disponible
res.hcpc2 <- HCPC(res.famd1, consol=TRUE)

# Etape 3 : Clustering hiérarchique avec consolidation en conservant 60,18 % de l'information disponible
res.famd2 <-FAMD(complet1$completeObs, ncp=12, ind.sup=NULL, sup.var=35:38, row.w = d3$WTS_M, graph = FALSE)
res.hcpc3 <- HCPC(res.famd2, method="ward", consol=TRUE)

#La valeur extrême est toujours visible, il faudra recommencer l'analyse sans cette valeur


#Arbre complet à 3 dimensions----
plot(res.hcpc3, t.level="all")
#Description des classes par les var, les axes et les ind----
res.hcpc3$desc.var
catdes(d3,num.var = 38)
res.hcpc3$desc.axe
res.hcpc3$desc.ind


#Réaliser l'analyse mixte sans l'individu 67-----
d4<-d3[-67, ]
look_for(d4)

#Imputation des données et analyse mixte----
nb2<- estim_ncpFAMD(d4)
complet2<- imputeFAMD(d4, ncp = 2)
res.famd3<-FAMD(complet2$completeObs,ncp=Inf, sup.var = 35:38)


#Les valeurs propres

eig.val <- get_eigenvalue(res.famd3)
#21 dimensions conservent 81,32% de l'information mais 13 dimensions ont des valeurs propres >1 soit 61,82% de l'information
fviz_screeplot (res.famd3, ncp=13 , addlabels = FALSE, ylim = c (0, 13))
# composantes principales retenir : 100%/38 = 2,63%
# Toutes les composantes principales qui concentrent plus d'information que les
# variables de départ : Pourcentage de variance > (100% / nombre de variables)

# Contribution totale aux composantes principales retenues
fviz_contrib(res.famd3, choice = "var", axes = 1:2, top = 13)


#Visualiser le nuage des individus----
plot.FAMD(res.famd3, invisible = c("var","quali"), label='none', habillage = "typ")

#Nuage des modalités Supplémentaires
plot.FAMD(res.famd3, invisible=c("ind","quali"), label = "none", cex=0.7)
#Nuage des modalités actives
plot.FAMD(res.famd3, invisible = c("ind","quali.sup"),label = "var", cex=0.7)
#Nuage des modalités actives et supplémentaires
plot.FAMD(res.famd3, invisible="ind", cex=0.7)


summary(res.famd3)
#Coefficient de correlation entre chacune des variables et les 2 premières composantes principales----
round(res.famd3$var$coord[,1:2],2)
#Décomposition de la variabilité par axe----
round(res.famd3$eig,2)
#Distance des individus au centre du nuage----
round(res.famd3$ind$dist,2)
#Contribution des individus à la construction des axes----
round(res.famd3$ind$contrib[,1:2],2)


#Contribution des variables à la construction des axes----
round(res.famd3$var$contrib[,1:2],2)


#Construire le graphe des individus en coloriant en fonction du type de long covid----
plot(res.famd3, cex=0.7, habillage = 38, invisible = "quali")
#En fonction de la vague
plot(res.famd3, cex=0.7, habillage=37, invisible="quali")
#Construire le graphe des variables sur le premier plan----
plot(res.famd3, choix="var")
#Caractériser les axes pour les variables quanti et les modalités qualitatives----
dimdesc(res.famd3,proba=1e-5)

#Construire des ellipses de confiance----


#Réaliser la classification----

# Etape 1 : Clustering hiérarchique sans consolidation en conservant toute l'information disponible
res.hcpc4<-HCPC(res.famd3, consol=FALSE)

# Etape 2 : Clustering hiérarchique avec consolidation en conservant toute l'information disponible
res.hcpc5 <- HCPC(res.famd3, consol=TRUE)

# Etape 3 : Clustering hiérarchique avec consolidation en conservant 64,5 % de l'information disponible
res.famd4 <-FAMD(complet2$completeObs, ncp=13, ind.sup=NULL, sup.var=35:38, row.w = d4$WTS_M, graph = FALSE)
res.hcpc6 <- HCPC(res.famd4, method="ward", consol=TRUE)
plot(res.hcpc6, t.level="all")


# Dendrogramme
fviz_dend(res.hcpc6, show_labels = FALSE)

# Individus en clusters représentés d'une autre manière
fviz_cluster(res.hcpc6, geom = "point", main = "Factor map")

# Caractérisation des clusters par les variables initiales
res.hcpc6$desc.var

datam <- res.hcpc6$data.clust
names(datam)

catdes(datam,num.var = 38, proba = 0.05, row.w = datam$WTS_M)


####Avec factoextra-----


#Arbre complet à 3 dimensions----
plot(res.hcpc6, t.level="all")
#Description des classes par les var, les axes et les ind----
res.hcpc6$desc.var
res.hcpc6$desc.axe
res.hcpc6$desc.ind
#Description des variables en fonction du type de long covid et autres variables qualitatives supplémentaires-----
catdes(d4,num.var = 38)
catdes(d4,num.var = 37)


#Graphique des variables----
var <- get_famd_var (res.famd4)

# Coordonnées des variables
head(var$coord)
# Cos2: qualité de représentation
head(var$cos2)
# Contributions aux dimensions
head(var$contrib)


# Graphique des variables
fviz_famd_var (res.famd4, repel = TRUE)
# Contribution à la première dimension
fviz_contrib (res.famd4, "var", axes = 1,
              fill = "lightblue", color = "black" )+
  theme(axis.text.x = element_text(angle=45))
# Contribution à la deuxième dimension
fviz_contrib (res.famd4, "var", axes = 2,
              fill = "lightblue", color = "black") +
  theme(axis.text.x = element_text(angle=45))


#Variables quantitatives----
quanti.var <- get_famd_var(res.famd4, "quanti.var")


fviz_famd_var(res.famd4, "quanti.var", repel = TRUE,
              col.var = "black")

#Les variables les plus contributives aux axes
fviz_famd_var(res.famd4, "quanti.var", col.var = "contrib",
              gradient.cols = c("#00AFBB", "#E7B800", "#FC4E07"),
              repel = TRUE)

#Les variables quantitatives selon la qualité de la représentation
# Couleur par valeurs cos2: qualité sur le plan des facteurs, est bonne quand est proche de 1
fviz_famd_var(res.famd4, "quanti.var", col.var = "cos2",
              gradient.cols = c("#00AFBB", "#E7B800", "#FC4E07"),
              repel = TRUE)

#Graphique des variables qualitatives----
quali.var <- get_famd_var(res.famd4, "quali.var")

fviz_famd_var(res.famd4, "quali.var", cex=0.4, col.var = "black")


#Graphique des individus----
fviz_famd_ind(res.famd4, col.ind = "cos2", invisible= "quali.var",
              gradient.cols = c("#00AFBB", "#E7B800", "#FC4E07"),
              repel = TRUE)

#Habillage graphe des individus en fonction du type de covid long
fviz_mfa_ind(res.famd4,
             habillage = "typ", # color by groups
             palette = c("#00AFBB", "#E7B800", "#FC4E07"),
             addEllipses = TRUE, ellipse.type = "confidence",
             repel = TRUE # Avoid text overlapping
)


#Classification avec les codes de Shiny----

#CODE
res.famd4<-FAMD(complet2$completeObs,sup.var=c(35,36,37,38),graph=FALSE, ncp=13)
plot.FAMD(res.famd4,invisible=c('quali','quali.sup','ind.sup'),habillage=38,title="Graphe des individus et des modalités")
plot.FAMD(res.famd4,axes=c(1,2),choix='var',title="Graphe des variables")
plot.FAMD(res.famd4, choix='quanti',title="Cercle des corrélations")

summary(res.famd4)


res.famd4<-FAMD(complet2$completeObs,ncp=13,sup.var=c(35,36,37,38),graph=FALSE)
res.hcpc7<-HCPC(res.famd4,nb.clust=0,consol=FALSE,graph=FALSE)
plot.HCPC(res.hcpc7,choice='tree',title='Arbre hiérarchique')
plot.HCPC(res.hcpc7,choice='map',draw.tree=TRUE,title='Plan factoriel')
plot.HCPC(res.hcpc7,choice='3D.map',ind.names=FALSE,centers.plot=FALSE,angle=60,title='Arbre hiérarchique sur le plan factoriel')
#Description des clusters----
#summary(res.hcpc2)
#res.hcpc2$call
res.hcpc7$desc.var
res.hcpc7$desc.axes
res.hcpc7$desc.ind

#Autre manière de représenter les clusters---
library(factoextra)
library(cluster)
cl<-fviz_cluster(object = res.hcpc7, data = d4)
plot(res.hcpc7, choice = "3D.map")


fviz_dend(res.hcpc7,
          cex = 0.7,                     # Label size
          palette = "lancet",               # Color palette see ?ggpubr::ggpar
          rect = TRUE, rect_fill = TRUE, # Add rectangle around groups
          rect_border = "jco",           # Rectangle color
          labels_track_height = 0.8,      # Augment the room for labels
)
#Fréquences dans les clusters-----
library(stats)
table(res.hcpc7$data.clust$clust)

#Avec Shiny----
FAMDshiny(res.famd4)


#find number of observations in each cluster
table(res.hcpc7$data.clust$clust)

#append cluster labels to original data
final_data <- cbind(d4, cluster = res.hcpc7$data.clust$clust)
#find mean value for each cluster

# Calcul des moyennes des variables pour chaque groupe créé par HCPC
moyennes_variables <- aggregate(final_data, by = list(res.hcpc7$data.clust$clust), mean, na.rm=TRUE)
ds_crp<-aggregate(final_data$crp, by=list(res.hcpc7$data.clust$clust), sd, na.rm=TRUE)
ds_ldl<-aggregate(final_data$ldl, by=list(res.hcpc7$data.clust$clust), sd, na.rm=TRUE)
ds_hdl<-aggregate(final_data$hdl, by=list(res.hcpc7$data.clust$clust), sd, na.rm=TRUE)

# Affichage des moyennes des variables par groupe
print(moyennes_variables)
print(ds_hdl)
print(ds_crp)
print(ds_ldl)


#Calcul des médianes
medianes_variables <- aggregate(final_data [ ,23:34], by = list(res.hcpc7$data.clust$clust), median, na.rm=TRUE)

# test de Kruskal-Wallis

kruskal.test (crp~cluster, data=final_data)
kruskal.test (ldl~cluster, data=final_data)
kruskal.test (hdl~cluster, data=final_data)
